# Supplementary material for: Danthron Attenuates Intestinal Inflammation by Modulating Oxidative Stress via the EGFR-PI3K-AKT and Nrf2-HO-1 Pathways
Source: Antioxidants (Basel). 2026 Jan 23;15(2):157. doi: 10.3390/antiox15020157 (PMC12937471; doi:10.3390/antiox15020157)
Supplement: Supplementary file 1 [file antioxidants-15-00157-s001.zip]

Archive with 1 entries (1 files):
- antioxidants-4073351-supplementary.pdf
